# Supplementary material for: Contributions of a Child’s Built, Natural, and Social Environments to Their General Cognitive Ability: A Systematic Scoping Review
Source: PLoS One. 2016 Feb 3;11(2):e0147741. doi: 10.1371/journal.pone.0147741 (PMC4739499; doi:10.1371/journal.pone.0147741)
Supplement: S2 Table — (XLSX) [file pone.0147741.s003.xlsx]

## Sheet: S3
Association with Cognitive Score	Factor
No Association	age (paternal)[58]; alcohol (maternal; postnatal)[239]; alcohol binging (paternal)[216]; anesthesia [238]; anti-hypertensive medication [128]; anxiety (maternal; postnatal) [43]; asthma [243]; calorie intake [66]; cell phones [275]; child care stability [22]; dairy intake (prenatal) [258]; dehydration [225]; dioxins + polychlorinated biphenyl's (PCB) (postnatal)[279]; fish (prenatal; canned [71],…
Positive Association	birth head circumference [103] and length [102]; body mass index (maternal; postnatal)[174]; computer access [249]; hexabromocyclododecane [266]; home size [71]; home ventilation [193]; housing density [28]; income source [46]; insulin like growth factor [235]; leisure reading (maternal)[23]; mental well-being (maternal; postnatal)[123]; secure attachment (maternal)[220]; self esteem (maternal)[7…
Negative Association	alcohol (child)[157]; anti-epileptic drugs (prenatal)[231]; benzene [236]; black carbon [272]; dioxins (prenatal)[260]; dissociation (child)[224]; health history (epilepsy [253]; phenylketonuria [276]; thyroid disease [130]; male in household [25]; indoor mold (postnatal)[44]; negative parenting behaviors [67]; neglect [68]; neighborhood demographics (race, education, poverty)[206]; other seafood…
